# Supplementary material for: Horizontal gene transfer of Chlamydia: Novel insights from tree reconciliation
Source: PLoS One. 2018 Apr 5;13(4):e0195139. doi: 10.1371/journal.pone.0195139 (PMC5886423; doi:10.1371/journal.pone.0195139)
Supplement: S1 Table — (XLSX) [file pone.0195139.s002.xlsx]

## Sheet: S1 Table
Genome name	Genome size(Mb)	GC(%)	GenBank accession number	BioProject
Chlamydophila abortus S26/3	1.14	39.9	CR848038	PRJNA57963
Chlamydophila caviae GPIC	1.18	39.16	AE015925	PRJNA57783
Chlamydophila felis Fe/C-56	1.17	39.36	AP006861	PRJNA57971
Chlamydia muridarum str. Nigg	1.08	40.27	AE002160	PRJNA57785
Chlamydia pecorum P787	1.11	41.1	CP004035	PRJNA221292
Chlamydia pecorum PV3056/3	1.1	41.1	CP004033	PRJNA221290
Chlamydophila pecorum E58	1.11	41.1	CP002608	PRJNA66295
Chlamydia pecorum W73	1.11	41.1	CP004034	PRJNA221291
Chlamydophila pneumoniae LPCoLN	1.25	40.45	CP001713	PRJNA159529
Chlamydophila pneumoniae TW-183	1.23	40.6	AE009440	PRJNA57997
Chlamydophila pneumoniae CWL029	1.23	40.6	AE001363	PRJNA57811
Chlamydia psittaci M56	1.17	38.76	CP003795	PRJNA175576
Chlamydia psittaci 84/55	1.18	39.06	CP003790	PRJNA175571
Chlamydia psittaci MN	1.18	39.06	CP003792	PRJNA175573
Chlamydia psittaci NJ1	1.17	38.96	CP003798	PRJNA175579
Chlamydia psittaci 6BC	1.18	39.06	CP002586,CP002549	PRJNA63621
Chlamydia psittaci WC	1.18	39.06	CP003796	PRJNA175577
Chlamydia psittaci C19/98	1.17	39	CP002804	PRJNA159523
Chlamydia psittaci GR9	1.15	39.1	CP003791	PRJNA175572
Chlamydia psittaci 08DC60	1.17	39.1	CP002807	PRJNA159525
Chlamydia psittaci Mat116	1.16	39.1	CP002744	PRJNA189026
Chlamydia psittaci VS225	1.16	38.96	CP003793	PRJNA175574
Chlamydia psittaci CP3	1.18	39.06	CP003797	PRJNA175578
Chlamydia psittaci 02DC15	1.17	39.1	CP002806	PRJNA159521
Chlamydia psittaci WS/RT/E30	1.15	38.96	CP003794	PRJNA175575
Chlamydia psittaci 01DC11	1.17	39.1	CP002805	PRJNA159527
Chlamydia trachomatis L2b/UCH-1/proctitis	1.04	41.3	AM884177	PRJNA61635
Chlamydia trachomatis D/13-96	1.04	41.3	CP006676	PRJNA216090
Chlamydia trachomatis E/Bour	1.05	41.26	HE601870	PRJNA196775
Chlamydia trachomatis G/9768	1.04	41.3	CP001887	PRJNA161353
Chlamydia trachomatis F/SW4	1.04	41.3	HE601804	PRJEA167484
Chlamydia trachomatis L1/224	1.05	41.26	HE601953	PRJNA196785
Chlamydia trachomatis Sweden2	1.04	41.3	FN652779	PRJEA161995
Chlamydia trachomatis Ia/SotonIa3	1.05	41.26	HE601809	PRJNA196781
Chlamydia trachomatis L2b/8200/07	1.05	41.26	HE601795	PRJNA196787
Chlamydia trachomatis A/363	1.05	41.26	HE601796	PRJNA196769
Chlamydia trachomatis D/UW-3/CX	1.04	41.3	AE001273	PRJNA57637
Chlamydia trachomatis L2b/UCH-2	1.05	41.26	HE601956	PRJNA196788
Chlamydia trachomatis G/9301	1.04	41.3	CP001930	PRJNA161377
Chlamydia trachomatis L2/25667R	1.04	41.3	HE601954	PRJNA196786
Chlamydia trachomatis F/2-93	1.04	41.3	CP006672	PRJNA216090
Chlamydia trachomatis Ia20-97	1.04	41.3	CP006678	PRJNA216090
Chlamydia trachomatis L1/440/LN	1.04	41.3	HE601950	PRJNA196783
Chlamydia trachomatis 434/Bu	1.04	41.3	AM884176	PRJNA61633
Chlamydia trachomatis L2c	1.04	41.3	CP002024	PRJNA68843
Chlamydia trachomatis G/11222	1.04	41.3	CP001888	PRJNA161361
Chlamydia trachomatis E/150	1.04	41.3	CP001886	PRJNA161403
Chlamydia trachomatis A2497	1.05	41.26	FM872306,CP002401	PRJNA159993
Chlamydia trachomatis A/HAR-13	1.05	41.26	CP000051	PRJNA58333
Chlamydia trachomatis L3/404/LN	1.05	41.26	HE601955	PRJNA196797
Chlamydia trachomatis D/14-96	1.04	41.3	CP006677	PRJNA216090
Chlamydia trachomatis F/6-94	1.04	41.3	CP006673	PRJNA216090
Chlamydia trachomatis C/TW-3	1.05	41.26	CP006945	PRJNA232251
Chlamydia trachomatis Ia/SotonIa1	1.05	41.26	HE601808	PRJNA196780
Chlamydia trachomatis F/11-96	1.04	41.3	CP006674	PRJNA216090
Chlamydia trachomatis E/12-94	1.04	41.3	CP006675	PRJNA216090
Chlamydia trachomatis L2b/795	1.05	41.26	HE601949	PRJNA196791
Chlamydia trachomatis A/7249	1.05	41.26	HE601797	PRJNA196771
Chlamydia trachomatis E/11023	1.04	41.3	CP001890	PRJNA161369
Chlamydia trachomatis E/SW3	1.04	41.3	HE601801	PRJEA167483
Chlamydia trachomatis G/11074	1.04	41.3	CP001889	PRJNA161409
Chlamydia trachomatis F/1-93	1.04	41.3	CP006671	PRJNA216090
Chlamydia trachomatis J/31-98	1.04	41.3	CP006680	PRJNA216090
Chlamydia trachomatis L1/115	1.05	41.26	HE601952	PRJNA196784
